# Supplementary material for: Correlation between gene expression levels under drought stress and synonymous codon usage in rice plant by in-silico study
Source: PLoS One. 2020 Aug 10;15(8):e0237334. doi: 10.1371/journal.pone.0237334 (PMC7416939; doi:10.1371/journal.pone.0237334)
Supplement: S1 Table — (XLSX) [file pone.0237334.s001.xlsx]

## Sheet: RSCU calculator
								ARSCU Calculator
	increased rate		0.1
	Codon	TTT	TTC	TTA	TTG	CTT	CTC	CTA	CTG	ATT	ATC	ATA	GTT	GTC	GTA	GTG	TCT	TCC	TCA	TCG	AGT	AGC	CCT	CCC	CCA	CCG	ACT	ACC	ACA	ACG	GCT	GCC	GCA	GCG	TAT	TAC	CAT	CAC	CAA	CAG	AAT	AAC	AAA	AAG	GAT	GAC	GAA	GAG	TGT
	Amino Acid	F	F	L	L	L	L	L	L	I	I	I	V	V	V	V	S	S	S	S	S	S	P	P	P	P	T	T	T	T	A	A	A	A	Y	Y	H	H	Q	Q	N	N	K	K	D	D	E	E	C
	Enter your genes' RSCU
	Gene expression prediction under drought stress
	low OR intermediate
[truncated: 11 more columns]

## Sheet: More info...
		RSCU of Gene1
Codon	Amino Acid	RSCU	RSCU+c	a+t	c+g	c/a
TTT	F	0	0.1	0.1	0.1	1
TTC	F	0	0.1
TTA	L	0	0.1	0.3	0.3	1
TTG	L	0	0.1
CTT	L	0	0.1
CTC	L	0	0.1
CTA	L	0	0.1
CTG	L	0	0.1
ATT	I	0	0.1	0.2	0.1	0.5
ATC	I	0	0.1
ATA	I	0	0.1
GTT	V	0	0.1	0.2	0.2	1
GTC	V	0	0.1
GTA	V	0	0.1
GTG	V	0	0.1
TCT	S	0	0.1	0.3	0.3	1
TCC	S	0	0.1
TCA	S	0	0.1
TCG	S	0	0.1
AGT	S	0	0.1
AGC	S	0	0.1
CCT	P	0	0.1	0.2	0.2	1
CCC	P	0	0.1
CCA	P	0	0.1
CCG	P	0	0.1
ACT	T	0	0.1	0.2	0.2	1
ACC	T	0	0.1
ACA	T	0	0.1
ACG	T	0	0.1
GCT	A	0	0.1	0.2	0.2	1
GCC	A	0	0.1
GCA	A	0	0.1
GCG	A	0	0.1
TAT	Y	0	0.1	0.1	0.1	1
TAC	Y	0	0.1
CAT	H	0	0.1	0.1	0.1	1
CAC	H	0	0.1
CAA	Q	0	0.1	0.1	0.1	1
CAG	Q	0	0.1
AAT	N	0	0.1	0.1	0.1	1
AAC	N	0	0.1
AAA	K	0	0.1	0.1	0.1	1
AAG	K	0	0.1
GAT	D	0	0.1	0.1	0.1	1
GAC	D	0	0.1
GAA	E	0	0.1	0.1	0.1	1
GAG	E	0	0.1
TGT	C	0	0.1	0.1	0.1	1
TGC	C	0	0.1
CGT	R	0	0.1	0.3	0.3	1
CGC	R	0	0.1
CGA	R	0	0.1
CGG	R	0	0.1
AGA	R	0	0.1
AGG	R	0	0.1
GGT	G	0	0.1	0.2	0.2	1
GGC	G	0	0.1
GGA	G	0	0.1
GGG	G	0	0.1
					average	0.972222
