# Supplementary material for: Correlation between gene expression levels under drought stress and synonymous codon usage in rice plant by in-silico study
Source: PLoS One. 2020 Aug 10;15(8):e0237334. doi: 10.1371/journal.pone.0237334 (PMC7416939; doi:10.1371/journal.pone.0237334)
Supplement: S2 Table — (XLSX) [file pone.0237334.s002.xlsx]

## Sheet: Sheet1
Genes	ARSCU	Expression/ARSCU	Expression data/log2 of the fold change (FC)
LOC_Os01g53800	3.26683	low or intermediate	-4.05
LOC_Os01g57930	1.57374	low or intermediate	-0.51
LOC_Os01g46070	3.48666	low or intermediate	-0.66
LOC_Os01g71990	1.27655	low or intermediate	-1.3
LOC_Os05g44310	0.867762	low or intermediate	-0.53
LOC_Os02g52130	13.9594	high	0
LOC_Os03g29170	0.956945	low or intermediate	-1.03
LOC_Os07g10600	1.1204	low or intermediate	-2.03
LOC_Os03g53630	0.603869	low or intermediate	0
LOC_Os08g08430	7.52224	low or intermediate	0
LOC_Os02g19700	0.557244	low or intermediate	0
LOC_Os01g73604	2.57874	low or intermediate	0
LOC_Os08g31930	0.88811	low or intermediate	0
LOC_Os12g37350	6.93357	low or intermediate	0
LOC_Os01g26210	0.645278	low or intermediate	0
LOC_Os01g59710	3.96308	low or intermediate	0
LOC_Os02g22250	1.25975	low or intermediate	0
LOC_Os02g54670	2.76824	low or intermediate	0
LOC_Os03g36470	1.11353	low or intermediate	0
LOC_Os04g07760	0.915233	low or intermediate	0
LOC_Os04g34360	0.678768	low or intermediate	0
LOC_Os01g15000	1.96347	low or intermediate	0.62
LOC_Os02g45710	13.2016	high	-1.99
LOC_Os01g43090	3.22871	low or intermediate	0
LOC_Os07g06830	18.5556	high	2.89
LOC_Os12g36880	7.8687	low or intermediate	-2.51
LOC_Os08g09670	3.76066	low or intermediate	0
LOC_Os04g14150	4.91851	low or intermediate	-3.49
LOC_Os02g06430	1.11197	low or intermediate	-0.7
LOC_Os04g57590	1.41878	low or intermediate	-1.57
LOC_Os10g38890	0.729613	low or intermediate	-1.24
LOC_Os04g44340	4.38101	low or intermediate	-1.65
LOC_Os07g05480	15.227	high	7.88
LOC_Os01g24550	12.7421	high or intermediate	0
LOC_Os11g01040	8.9729	low or intermediate	-1.59
LOC_Os02g09830	4.76792	low or intermediate	0
LOC_Os02g43360	18.157	high	-3.17
LOC_Os11g05730	18.9746	high	-4.53
LOC_Os07g04500	4.05288	low or intermediate	4.03
LOC_Os12g36640	4.71183	low or intermediate
LOC_Os12g37260	6.69032	low or intermediate	6.55
LOC_Os03g17660	3.64952	low or intermediate	2.93
LOC_Os08g43040	1.39699	low or intermediate	0
LOC_Os03g06630	3.2966	low or intermediate	0
LOC_Os04g51030	1.46755	low or intermediate	0
LOC_Os12g02760	2.69307	low or intermediate	0
LOC_Os01g61690	1.79956	low or intermediate	-1.07
LOC_Os01g08860	17.6747	high	4.93
LOC_Os01g03310	12.9005	high	10.23
LOC_Os10g42020	5.13201	low or intermediate	-2.5
LOC_Os02g37690	9.22649	high	2.02
LOC_Os02g28170	7.17276	low or intermediate	0
LOC_Os04g28690	2.33259	low or intermediate	0
LOC_Os04g28600	0.79529	low or intermediate	0
LOC_Os11g42030	5.77057	low or intermediate	0
LOC_Os06g09090	0.785063	low or intermediate	0
LOC_Os06g08910	1.86841	low or intermediate	-1.44
LOC_Os04g28520	0.883091	low or intermediate	-2.8
LOC_Os11g43390	2.5519	low or intermediate	0.6
LOC_Os05g15850	13.9348	high	1.38
