# Supplementary material for: Correlation between gene expression levels under drought stress and synonymous codon usage in rice plant by in-silico study
Source: PLoS One. 2020 Aug 10;15(8):e0237334. doi: 10.1371/journal.pone.0237334 (PMC7416939; doi:10.1371/journal.pone.0237334)
Supplement: S3 Table — (XLSX) [file pone.0237334.s003.xlsx]

## Sheet: Genes- ARSCU value
Locus name	ARSCU	expression/ARSCU	Gene product name
LOC_Os06g30750	5.03154	low or intermediate	reticulon domain containing protein, putative, expressed
LOC_Os04g42090	2.51491	low or intermediate	CPuORF7 - conserved peptide uORF-containing transcript, expressed
LOC_Os03g08010	5.58255	low or intermediate	elongation factor Tu, putative, expressed
LOC_Os03g01910	3.0436	low or intermediate	transcription factor BTF3, putative, expressed
LOC_Os07g08840	7.07799	low or intermediate	thioredoxin, putative, expressed
LOC_Os03g19890	6.85105	low or intermediate	NADH dehydrogenase 1 alpha subcomplex subunit 5, putative, expressed
LOC_Os07g34589	3.48733	low or intermediate	translation initiation factor SUI1, putative, expressed
LOC_Os08g27850	4.66138	low or intermediate	endothelial differentiation-related factor 1, putative, expressed
LOC_Os07g02340	9.61259	intermediate or high	expressed protein
LOC_Os06g05880	4.48751	low or intermediate	profilin domain containing protein, expressed
LOC_Os06g51220	4.14902	low or intermediate	HMG1/2, putative, expressed
LOC_Os02g48660	8.26473	low or intermediate	60S ribosomal protein L31, putative, expressed
LOC_Os03g22460	4.31562	low or intermediate	expressed protein
LOC_Os06g04030	17.4669	high	histone H3, putative, expressed
LOC_Os12g38000	11.4544	intermediate or high	60S ribosomal protein L8, putative, expressed
LOC_Os01g04730	17.4219	high	ribosomal protein L24, putative, expressed
LOC_Os05g49890	2.21964	low or intermediate	ras-related protein, putative, expressed
LOC_Os03g51600	5.74519	low or intermediate	tubulin/FtsZ domain containing protein, putative, expressed
LOC_Os03g50290	3.16875	low or intermediate	14-3-3 protein, putative, expressed
LOC_Os08g03579	2.84441	low or intermediate	expressed protein
LOC_Os05g41060	3.37484	low or intermediate	ADP-ribosylation factor, putative, expressed
LOC_Os02g02890	18.2281	high	peptidyl-prolyl cis-trans isomerase, putative, expressed
LOC_Os11g43900	6.80619	low or intermediate	translationally-controlled tumor protein, putative, expressed
LOC_Os01g22490	19.0908	high	40S ribosomal protein S27a, putative, expressed
LOC_Os03g13170	10.3303	intermediate or high	ubiquitin fusion protein, putative, expressed
LOC_Os01g59200	13.07	high	DUF617 domain containing protein, expressed
LOC_Os12g13445	1.7	low or intermediat	expressed protein
LOC_Os03g42464	0.63229	low or intermediat	expressed protein
LOC_Os08g01370	10.56	intermediat or high	expressed protein
LOC_Os12g44190	12.2	intermediat or high	ATPase 3, putative, expressed
LOC_Os02g09250	2.4	low or intermediat	cytochrome P450 71D10, putative, expressed
LOC_Os05g44810	0.89	low or intermediat	OsIAA18 - Auxin-responsive Aux/IAA gene family member, expressed
LOC_Os07g28850	1.5	low or intermediat	retrotransposon protein, putative, unclassified, expressed
LOC_Os05g07560	1.5	low or intermediat	expressed protein
LOC_Os06g02000	0.8	low or intermediat	adenylate kinase, putative, expressed
LOC_Os02g04160	2.4	low or intermediat	transcription elongation factor 1, putative, expressed
LOC_Os05g39690	2.2	low or intermediat	oxidoreductase, aldo/keto reductase family protein, putative, expressed
LOC_Os04g02754	1.68	low or intermediat	amidase family protein, putative, expressed
LOC_Os06g08250	9.8	intermediat or high	zinc finger family protein, putative, expressed
LOC_Os04g59520	13.23	high	anthranilate phosphoribosyltransferase, putative, expressed
LOC_Os10g30560	17.7957	high	UDP-glucoronosyl and UDP-glucosyl transferase domain containing protein, expressed
LOC_Os09g33680	1.62048	low or intermediat	Os9bglu31 - beta-glucosidase, dhurrinase, similar to G. max hydroxyisourate hydrolase, expressed
LOC_Os01g55430	1.46124	low or intermediat	OsFBT2 - F-box and tubby domain containing protein, expressed
LOC_Os01g04660	0.765453	low or intermediat	lipid phosphatase protein, putative, expressed
LOC_Os07g16970	0.795578	low or intermediat	rab GDP dissociation inhibitor alpha, putative, expressed
LOC_Os03g52380	17.2122	high	PIII5 - Proteinase inhibitor II family protein precursor, expressed
LOC_Os01g64670	5.97232	low or intermediat	soluble inorganic pyrophosphatase, putative, expressed
LOC_Os05g35360	0.85	low or intermediat	beta-galactosidase 7 precursor, putative, expressed
LOC_Os10g36170	17.3609	high	LTPL160 - Protease inhibitor/seed storage/LTP family protein precursor, expressed
LOC_Os02g04780	11.0999	intermediat or high	expressed protein
LOC_Os11g05410	12.4333	intermediat or high	Ser/Thr protein phosphatase family protein, putative, expressed
LOC_Os03g17470	3.87234	low or intermediat	IN2-1 protein, putative, expressed
LOC_Os03g26870	2.49883	low or intermediat	WD-40 repeat family protein, putative, expressed
LOC_Os04g47590	0.618362	low or intermediat	niemann-Pick C1 protein precursor, putative, expressed
LOC_Os04g33990	18.509	high	harpin-induced protein 1 domain containing protein, expressed
LOC_Os02g48570	8.80147	low or intermediat	peptide transporter PTR2, putative, expressed
LOC_Os05g20450	0.78398	low or intermediat	retrotransposon protein, putative, unclassified, expressed
LOC_Os03g27800	0.844534	low or intermediat	paramyosin, putative, expressed
LOC_Os01g45659	13.2749	high	expressed protein
LOC_Os01g58670	4.99429	low or intermediat	expressed protein

## Sheet: Expression data
LOC_Os06g30750	RNA-Seq FPKM	TRAP-Seq FPKM	(Fragments per kilobase of exon model per million reads mapped)
Seedling	110.508	108.254
Callus	79.9764	148.146
Panicles	78.3111	64.0416
LOC_Os04g42090
Seedling	233.824	448.757
Callus	274.112	418.424
Panicles	645.677	363.365
LOC_Os03g08010
Seedling	298.085	319.627
Callus	966.683	829.478
Panicles	745.896	867.046
LOC_Os03g01910
Seedling	84.0413	242.502
Callus	164.851	255.26
Panicles	399.435	133.033
LOC_Os07g08840
Seedling	786.187	5644.9
Callus	359.189	1644.12
Panicles	1801.13	456.055
LOC_Os03g19890
Seedling	37.0803	148.163
Callus	64.6408	182.798
Panicles	361.028	101.366
LOC_Os07g34589
Seedling	1052.76	2511.24
Callus	5763.63	3979.65
Panicles	1802.52	580.163
LOC_Os08g27850
Seedling	424.593	1790.76
Callus	369.236	1039.08
Panicles	1746.84	546.801
LOC_Os07g02340
Seedling	1648.31	5767.55
Callus	2163.24	11551.9
Panicles	16065.3	2830.14
LOC_Os06g05880
Seedling	901.1	1926.08
Callus	889.75	1801.08
Panicles	5344.16	1746.5
LOC_Os06g51220
Seedling	901.1	1926.08
Callus	889.75	1801.08
Panicles	5344.16	1746.5
LOC_Os02g48660
Seedling	208.411	571.629
Callus	570.81	1599.67
Panicles	2368.03	808.494
LOC_Os03g22460
Seedling	124.282	255.766
Callus	509.898	1108.9
Panicles	1192.92	465.655
LOC_Os06g04030
Seedling	346.102	1421.89
Callus	466.288	1864.6
Panicles	2272.55	610.51
LOC_Os12g38000
Seedling	66.4631	161.453
Callus	273.59	454.144
Panicles	673.098	251.309
LOC_Os01g04730
Seedling	19.9133	126.959
Callus	109.783	275.573
Panicles	569.341	84.1192
LOC_Os05g49890
Seedling	446.489	732.854
Callus	544.751	878.453
Panicles	1405.93	992.981
LOC_Os03g51600
Seedling	420.462	110.694
Callus	353.596	137.872
Panicles	1059.79	1563.13
LOC_Os03g50290
Seedling	225.462	332.117
Callus	527.935	755.18
Panicles	692.822	709.925
LOC_Os08g03579
Seedling	70.2651	76.2945
Callus	215.755	356.68
Panicles	466.279	193.756
LOC_Os05g41060
Seedling	584.511	471.217
Callus	1106.56	850.48
Panicles	1216.76	1197.01
LOC_Os02g02890
Seedling	941.755	8753.87
Callus	539.966	2078.04
Panicles	7424.21	2249.98
LOC_Os11g43900
Seedling	661.064	735.606
Callus	3941.21	1752.34
Panicles	2275.15	2381.45
LOC_Os01g22490
Seedling	167.81	496.104
Callus	421.307	1139.13
Panicles	1359.15	422.843
LOC_Os03g13170
Seedling	175.193	557.769
Callus	470.208	1387.96
Panicles	1648.19	335.935
	FDR
LOC_Os01g59200	4.84e-05
LOC_Os12g13445	0.000616
LOC_Os03g42464	4.6e-06
LOC_Os08g01370	4.35e-11
LOC_Os12g44190	0.000104
LOC_Os02g09250	2.83e-12
LOC_Os05g44810	0.000965
LOC_Os07g28850	0.000263
LOC_Os05g07560	3.52e-12
LOC_Os06g02000	2.85e-05
LOC_Os02g04160	6.08e-12
LOC_Os05g39690	0
LOC_Os04g02754	2.62e-12
LOC_Os06g08250	0.000733
LOC_Os04g59520	3.45e-06
LOC_Os10g30560	1.36e-06
LOC_Os09g33680	6.88e-11
LOC_Os01g55430	2.82e-07
LOC_Os01g04660	2.66e-12
LOC_Os07g16970	0.000389
LOC_Os03g52380	1.56e-09
LOC_Os01g64670	8.58e-09
LOC_Os05g35360	3.23e-08
LOC_Os10g36170	3.1e-05
LOC_Os02g04780	2.13e-12
LOC_Os11g05410	7.21e-05
LOC_Os03g17470	6.04e-07
LOC_Os03g26870	1.27e-12
LOC_Os04g47590	9.6e-11
LOC_Os04g33990	8.46e-12
LOC_Os02g48570	4.05e-12
LOC_Os05g20450	2.62e-12
LOC_Os03g27800	1.84e-08
LOC_Os01g45659	8.45e-12
LOC_Os01g58670	1.96e-07
