# Supplementary material for: Correlation between gene expression levels under drought stress and synonymous codon usage in rice plant by in-silico study
Source: PLoS One. 2020 Aug 10;15(8):e0237334. doi: 10.1371/journal.pone.0237334 (PMC7416939; doi:10.1371/journal.pone.0237334)
Supplement: S4 Table — (XLSX) [file pone.0237334.s004.xlsx]

## Sheet: Sheet1
	Oryza sativa [gbpln]: 92188 CDS's (34132283 codons)										high expression genes under drought stress in Rice: 20 CDS s (6371)
	fields: [triplet] [frequency: per thousand] ([number])
	UUU 13.1(446063) UCU 12.7(433684) UAU 10.0(339638) UGU 6.2(211609)										UUU 0.785(5)	UCU 2.197(14)	UAU 0.942 (6)	UGU 0.628 (4)
	UUC 22.4(763386) UCC 16.3(557258) UAC 15.1(517042) UGC 12.4(422851)										UUC 26.213(167)	UCC 18.364(117)	UAC 22.916 (146)	UGC 12.714 (81)
	UUA 6.1(209911) UCA 12.4(424426) UAA 0.7( 22360) UGA 1.2( 41361)										UUA 0.628(4)	UCA 0.785(5)	UAA 0471 (3)	UGA 0.942 (6)
	UUG 14.7(500913) UCG 12.3(420825) UAG 0.8( 28508) UGG 13.8(472543)										UUG 2.825(18)	UCG 20.405(130)	UAG 1.727 (11)	UGG 10.046(64)
	CUU 15.2(517919) CCU 13.6(463459) CAU 11.3(385174) CGU 7.2(244821)										CUU 1.57(10)	CCU 2.511 (16)	CAU 1.57 (10)	CGU 2.511(16)
	CUC 25.8(880959) CCC 12.1(411848) CAC 13.8(470960) CGC 16.1(550575)										CUC 41.596(265)	CCC 14.44 (92)	CAC 22.288 (142)	CGC 29.666 (189)
	CUA 7.7(263871) CCA 14.2(486283) CAA 13.5(460234) CGA 6.4(219662)										CUA 0.471 (3)	CCA 3.296 (21)	CAA 1.256 (8)	CGA 1.884(12)
	CUG 21.0(716525) CCG 18.0(613159) CAG 20.8(709469) CGG 13.4(458602)										CUG 28.724(183)	CCG 35.002 (223)	CAG 33.276 (212)	CGG 21.347 (136)
	AUU 14.2(483941) ACU 10.6(363451) AAU 15.1(515761) AGU 8.8(300879)										AUU 1.256(8)	ACU 0.785 (5)	AAU 1.57(10)	AGU1.413 (9)
	AUC 19.4(662207) ACC 14.9(508156) AAC 18.5(633017) AGC 16.0(545529)										AUC 24.8(158)	ACC 22.916 (146)	AAC 19.149 (122)	AGC 17.737(113)
	AUA 8.8(300085) ACA 11.6(394803) AAA 16.0(544476) AGA 10.5(358226)										AUA 1.099(7)	ACA 0.942 (6)	AAA 1.57 (10)	AGA 0.942 (6)
	AUG 23.8(812432) ACG 11.4(388036) AAG 32.3(1101342) AGG 16.0(544515)										AUG 22.445(143)	ACG 19.934 (127)	AAG 46.931 (299)	AGG 19.934(127)
	GUU 15.5(529509) GCU 19.6(667854) GAU 25.3(863983) GGU 14.8(505609)										GUU 2.04(13)	GCU 4.395(28)	GAU 4.866 (31)	GGU 4.866 (31)
	GUC 20.1(685971) GCC 30.8(1050723) GAC 28.1(959498) GGC 29.5(1005701)										GUC 25.428(162)	GCC 63.098 (402)	GAC 52.739 (336)	GGC 62.628(399)
	GUA 6.8(231761) GCA 17.3(591267) GAA 21.6(738891) GGA 15.9(542264)										GUA 0.471(3)	GCA 2.04(13)	GAA 3.296 (21)	GGA 6.906 (44)
	GUG 24.3(828681) GCG 26.6(908634) GAG 38.6(1315826) GGG 17.1(583357)										GUG 39.711(253)	GCG 70.319 (448)	GAG 65.139 (415)	GGG 24.643(157)
